# Supplementary material for: Enhancement of Solubility, Stability, Cellular Uptake, and Bioactivity of Curcumin by Polyvinyl Alcohol
Source: Int J Mol Sci. 2024 Jun 6;25(11):6278. doi: 10.3390/ijms25116278 (PMC11172464; doi:10.3390/ijms25116278)
Supplement: Supplementary file 1 [file ijms-25-06278-s001.zip]

Archive with 1 entries (1 files):
- ijms-3026706-supplementary.pdf
